# Supplementary material for: Cell-specific transcriptional signatures of vascular cells in Alzheimer’s disease: perspectives, pathways, and therapeutic directions
Source: Mol Neurodegener. 2025 Jan 29;20:12. doi: 10.1186/s13024-025-00798-0 (PMC11776188; doi:10.1186/s13024-025-00798-0)
Supplement: Supplementary file 1 — Additional file 1. [file 13024_2025_798_MOESM1_ESM.xlsx]

## Sheet: Description
Table	Description
Supplementary table 1	Summary of the technical details and scope of the 38 reviewed studies
Supplementary table 2	Transcriptomic signatures of each vascular sub-cell type

## Sheet: Supplementary Table 1
Title	Authors	Published Year	Journal	tissue type	brain regions	number of samples	the enrichment of vascular cells	sequencing platforms	analysis methods	major findings	Reference Number
Gliovascular transcriptional perturbations in Alzheimer’s disease reveal molecular mechanisms of blood brain barrier dysfunction.	İş	2024	Nature Communications	post-mortem brain tissue	temporal cortex tissue	24	cell type annotation	10X Genomics	DE, pathway	vast transcriptome changes in Alzheimer’s disease at the gliovascular-unit	33
A single-cell atlas of the normal and malformed human brain vasculature.	Winkler	2022	Science	neurosurgical operations	vascular	10	Isolation of cerebrovascular specimens	10X Genomics	cell proportion	an interplay between vascular and immune cells contributory to brain hemorrhage	36
Molecular signatures underlying neurofibrillary tangle susceptibility in Alzheimer's disease.	Otero-Garcia	2022	Neuron	post-mortem brain tissue	prefrontal cortex	16	cell type annotation	10X Genomics	DE, molecular signiture	Method for profiling cells with cytoplasmic protein aggregates from the human brain	42
A single-cell transcriptome atlas of glial diversity in the human hippocampus across the postnatal lifespan.	Su	2022	Cell stem cell	post-mortem brain tissue	hippocampus	75	cell type annotation	SPLiT-seq	DE, pathway, transcription factor enrichment	A single-nucleus transcriptome atlas of human glial diversity across postnatal life	43
Transcriptional landscape of human microglia implicates age, sex, and APOE-related immunometabolic pathway perturbations.	Patel	2022	Aging cell	post-mortem brain tissue	frontal,temporal, temporal lobe,temporal insular, cerebellum, insula, parietal cortex, mesial temporal lobe, mesial temporal cortex, anterior temporal cortex	26	.	10X Genomics	DE, pathway, WGCNA	APOE-related microglial immunometabolism perturbations	44
Integration of bulk RNA sequencing and single-cell analysis reveals a global landscape of DNA damage response in the immune environment of Alzheimer's disease.	Lai	2023	Frontiers in immunology	CSF	CSF	59	cell type annotation	10X Genomics	pathway, network	immunological microenvironment and disease progression in AD patients	46
Cerebrospinal fluid immune dysregulation during healthy brain aging and cognitive impairment.	Piehl	2022	Cell	CSF	CSF	59	.	10X Genomics	DE, network	Monocytes upregulate lipid processing genes with age in cognitively normal CSF	47
Single-nucleus transcriptional profiling uncovers the reprogrammed metabolism of astrocytes in Alzheimer's disease	Fan	2023	Frontiers in Molecular Neuroscience	post-mortem brain tissue	prefrontal cortex	41	cell type annotation	10X Genomics	pathway, network	a basis for understanding the characteristic changes in astrocytes in AD	51
Multimodal single-cell/nucleus RNA sequencing data analysis uncovers molecular networks between disease-associated microglia and astrocytes with implications for drug repurposing in Alzheimer's disease.	Xu	2021	Genome research	post-mortem brain tissue	superior frontal gyrus, entorhinal cortex	22	cell type annotation	10X Genomics	network	a network-based, multimodal methodology for single-cell/nucleus genomics-informed drug discovery	52
FTH1- and SAT1-Induced Astrocytic Ferroptosis Is Involved in Alzheimer's Disease: Evidence from Single-Cell Transcriptomic Analysis.	Dang	2022	Pharmaceuticals (Basel, Switzerland)	post-mortem brain tissue	entorhinal cortex	12	cell type annotation	10X Genomics	DE, pathway	the pathophysiological processes following AD at the cellular level	53
APOE4 impairs myelination via cholesterol dysregulation in oligodendrocytes.	Blanchard	2022	Nature	post-mortem brain tissue	prefrontal cortex	32	cell type annotation	10X Genomics	DE, pathway	the transcriptional effects of APOE4 on the aging human brain	55
Human microglial state dynamics in Alzheimer’s disease progression.	Sun	2023	Cell	post-mortem brain tissue	prefrontal cortex, hippocampus, mid-temporal cortex, angular gyrus, entorhinal cortex, thalamus		.	10X Genomics	DE, TF	Single-nucleus transcriptomes and epigenomes of human microglia	57
A single-nuclei RNA sequencing study of Mendelian and sporadic AD in the human brain	Del-Aguila	2019	Alzheimer’s Research & Therapy	post-mortem brain tissue	cerebral cortex	3	cell type annotation	10X Genomics	clustering, trajectories	a collection of best practices to generate a highly detailed molecular cell atlas of highly informative frozen tissue stored in brain banks	58
Single cell RNA sequencing of human microglia uncovers a subset associated with Alzheimer's disease.	Olah	2020	Nature communications	post-mortem brain tissue	cerebral cortex	17	.	10X Genomics	enrichment, functional annotation	human microglia identify a range of subtypes	59
Human and mouse single-nucleus transcriptomics reveal TREM2-dependent and TREM2-independent cellular responses in Alzheimer's disease.	Zhou	2020	Nature Medicine	post-mortem brain tissue	dorsolateral prefrontal cortexe	32	cell type annotation	10X Genomics	DE	a TREM2 requirement in both mouse and human AD	60
Molecular characterization of selectively vulnerable neurons in Alzheimer's disease.	Leng	2021	Nature Neuroscience	post-mortem brain tissue	entorhinal cortex, superior frontal gyrus	10	cell type annotation	10X Genomics	DE, pathway, network	characterization of selectively vulnerable neurons in AD paves the way	61
Single-cell anatomical analysis of human hippocampus and entorhinal cortex uncovers early-stage molecular pathology in Alzheimer’s disease.	Davila-Velderrain	2021	biorxiv	post-mortem brain tissue	hippocampus, entorhinal cortex	65	cell type annotation	10X Genomics	DE, pathway	clinically relevant brain regions affected early by pathology in disease progression	62
A human brain vascular atlas reveals diverse mediators of Alzheimer’s risk.	Yang	2022	Nature	post-mortem brain tissue	hippocampus, superior frontal cortex	25	cell type annotation	10X Genomics	DE, pathway, trajectory, cell-cell communication	the molecular basis of the human brain vasculature	63
Single-cell dissection of the human brain vasculature.	Garcia	2022	Nature	post-mortem brain tissue, Ex vivo human tissue	prefrontal cortex, mid-temporal cortex, angular gyrus, entorhinal cortex, thalamus, hippocampus, mammillary body	28	In Silico Sorting, blood vessel enrichment	10X Genomics	DE, pathway	a comprehensive molecular atlas of the human cerebrovasculature	64
Single-nucleus multiregion transcriptomic analysis of brain vasculature in Alzheimer's disease.	Sun	2023	Nature Neuroscience	post-mortem brain tissue	prefrontal cortex, hippocampus, mid-temporal cortex,angular gyrus, entorhinal cortex, thalamus	428	In silico sorting	10X Genomics	DE, pathway, cell-cell communication	understanding how regulators collaboratively control dysfunctional gene programs in disease	65
Plasticity of Human Microglia and Brain Perivascular Macrophages in Aging and Alzheimer’s Disease	Lee	2023	medRxiv	post-mortem brain tissue	dorsolateral prefrontal cortex	1607	.	10X Genomics	DE, network, trajectory, cell-cell communication	the relationship between distinct functional states of myeloid cells and their pathophysiological response to aging and AD	81
Single-nucleus transcriptome analysis reveals dysregulation of angiogenic endothelial cells and neuroprotective glia in Alzheimer's disease.	Lau	2020	PNAS	post-mortem brain tissue	prefrontal cortex	21	cell type annotation	10X Genomics	transcriptomic changes, subcluster analysis	therapeutic potential of targeting glial- and endothelial-specific pathways to restore brain homeostasis in AD	82
A single-cell atlas of entorhinal cortex from individuals with Alzheimer's disease reveals cell-type-specific gene expression regulation.	Grubman	2019	Nature Neuroscience	post-mortem brain tissue	entorhinal cortex tissue	12	cell type annotation	10X Genomics	DE, pathway	coordinated control of Alzheimer’s disease risk genes and their cell-type-specific contribution to disease susceptibility	83
Single-cell transcriptomic analysis of Alzheimer's disease.	Mathys	2019	Nature	post-mortem brain tissue	prefrontal cortex	48	cell type annotation	10X Genomics	DE, correlation analysis	myelination-related processes were recurrently perturbed in multiple cell types	84
Distinct amyloid-β and tau-associated microglia profiles in Alzheimer's disease	Gerrits	2021	Acta Neuropathologica	post-mortem brain tissue	occipital cortex, occipitotemporal cortex	18	cell type annotation	10X Genomics	DE, pseudotime	microglia phenotypes provides new insights in the pathophysiological role	85
Endothelial Cells Are Heterogeneous in Different Brain Regions and Are Dramatically Altered in Alzheimer's Disease.	Bryant	2023	The Journal of Neuroscience	post-mortem brain tissue	entorhinal cortex, inferior temporal gyrus , prefrontal cortex, secondary visual cortex, primary visual cortex	32	endothelial zonation-specific gene markers	10X Genomics	DE, pathway	regional heterogeneity in the endothelial cell transcriptome in both aged non-AD and AD brain	94
AD-linked R47H-TREM2 mutation induces disease-enhancing microglial states via AKT hyperactivation.	Sayed	2021	Science translational medicine	post-mortem brain tissue	midfrontal cortex	46	cell type annotation	10X Genomics	DE, WGCNA, pathway, network	inhibitors of AKT signaling as a microglial modulating strategy to treat AD	98
Single-cell RNA sequencing analysis of human Alzheimer's disease brain samples reveals neuronal and glial specific cells differential expression.	Soreq	2023	PloS one	post-mortem brain tissue	anterior hippocampal cortex	4	cell type annotation	10X Genomics	DE, network	discrete glial, immune, neuronal and vascular cell populations spanning Alzheimer’s disease and controls	99
Progesterone Receptor Membrane Component-1 May Promote Survival of Human Brain Microvascular Endothelial Cells in Alzheimer's Disease.	Xu	2022	American journal of Alzheimer's disease and other dementias	post-mortem brain tissue	prefrontal cortex	7	cell type annotation	10X Genomics	DE, pathway, network	PGRMC1 may contribute to the modulation of HBMVECs function in AD	100
Sex-specific declines in cholinergic-targeting tRNA fragments in the nucleus accumbens in Alzheimer's disease.	Shulman	2023	Alzheimer's & dementia : the journal of the Alzheimer's Association	post-mortem brain tissue	middle temporal gyrus	84	cell type annotation	10X Genomics/smart-seq	DE	CholinotRFs contributions to cholinergic regulation	101
Sex-Stratified Single-Cell RNA-Seq Analysis Identifies Sex-Specific and Cell Type-Specific Transcriptional Responses in Alzheimer's Disease Across Two Brain Regions.	Belonwu	2022	Molecular neurobiology	post-mortem brain tissue	prefrontal cortex, entorhinal cortex	60	cell type annotation	10X Genomics	DE, pathway, network	sex differences in AD-related transcriptomic changes	102
A single nuclear transcriptomic characterisation of mechanisms responsible for impaired angiogenesis and blood-brain barrier function in Alzheimer’s disease.	Tsartsalis	2024	Nature Communications	post-mortem brain tissue	cortical	77	fluorescence-activated sorting, a dextran gradient-based enrichment	10X Genomics	DE, pathway, cell-cell communication	evidence for a role of EC pathology in AD	139
Decoding the Role of Astrocytes in the Entorhinal Cortex in Alzheimer's Disease Using High-Dimensional Single-Nucleus RNA Sequencing Data and Next-Generation Knowledge Discovery Methodologies: Focus on Drugs and Natural Product Remedies for Dementia.	Pushparaj	2021	Frontiers in pharmacology	post-mortem brain tissue	Entorhinal cortex	25	.	.	DE, pathway	unique disease-associated signaling pathway	142
Large-Scale Integration of Single-Cell RNA-Seq Data Reveals Astrocyte Diversity and Transcriptomic Modules across Six Central Nervous System Disorders.	Qian	2023	Biomolecules	post-mortem brain tissue	cortex, hippocampus, white matter, basal ganglia	302	cell type annotation	10X Genomics, inDrops	DE, network	the utility of large-scale integration of single-cell transcriptomic data	150
A genetic link between risk for Alzheimer's disease and severe COVID-19 outcomes via the OAS1 gene.	Magusali	2021	Brain : a journal of neurology	post-mortem brain tissue, BALF	dorsolateral prefrontal cortex, BALF	29	.	10X Genomics	DE, network	a link between genetic risk for Alzheimer’s disease and susceptibility to critical illness with COVID-19 centred on OAS1	166
Network medicine links SARS-CoV-2/COVID-19 infection to brain microvascular injury and neuroinflammation in dementia-like cognitive impairment.	Zhou	2021	bioRxiv : the preprint server for biology	post-mortem brain tissue, blood, CSF	superior frontal gyrus, entorhinal cortex, prefrontal cortex, PBMC, CSF	213	cell type annotation	.	pathway, network	significant mechanistic overlap between AD and COVID-19	167
Single-cell-led drug repurposing for Alzheimer's disease.	Parolo	2023	Scientific reports	post-mortem brain tissue	prefrontal cortex	48	cell type annotation	10X Genomics	network	54 candidate drugs, mainly targeting MAPK and IGF1R signaling pathways	182
Network Proximity-based computational pipeline identifies drug candidates for different pathological stages of Alzheimer's disease.	Wu	2023	Computational and structural biotechnology journal	.	.	.	.	.	network	an effective computational strategy utilizing omics data for AD drug repurposing	183

## Sheet: Supplementary Table 2
major cell types	subtypes	transcriptomic signatures
brain endothelial cells	arterial endothelial cells	.
	venous endothelial cells	.
	mitotic endothelial cells	.
smooth muscle cells	arterial smooth muscle cells	.
	venous smooth muscle cells	.
pericytes	transport pericytes	GABA transporter SLC6A1 and the glutamate transporter SLC1A3
	matrix pericytes	extracellular matrix (ECM) organization
	activated pericytes	.
	resting pericytes	.
	perivascular fibroblasts	ECM proteins and meningeal fibroblasts expressing solute transporters
ependymal cells	ependymal cells	.
	perivascular macrophages	.
